# Supplementary material for: Mycotoxin Determination in Peaches and Peach Products with a Modified QuEChERS Extraction Procedure Coupled with UPLC-MS/MS Analysis
Source: Foods. 2023 Aug 26;12(17):3216. doi: 10.3390/foods12173216 (PMC10487233; doi:10.3390/foods12173216)
Supplement: Supplementary file 1 [file foods-12-03216-s001.zip]

Archive with 1 entries (1 files):
- foods-2551110-supplementary.pdf
